# Supplementary material for: Safety and efficacy evaluation of halicin as an effective drug for inhibiting intestinal infections
Source: Front Pharmacol. 2024 May 9;15:1389293. doi: 10.3389/fphar.2024.1389293 (PMC11111955; doi:10.3389/fphar.2024.1389293)
Supplement: Supplementary file 1 [file Table1.xlsx]

## Sheet: List of strains
Strain ID	Source	Species	Number
S001	American type culture collection	Escherichia coli	ATCC25922
S002	American type culture collection	Staphylococcus aureus	ATCC29213
S003	American type culture collection	Staphylococcus aureus	MRSA (ATCC 43300)
S004	BeNa Culture Collection	Staphylococcus aureus	MRSA (BNCC 337371)
S005	National Center for Medical Culture Collections	Proteus	CMCC (B) 49027
S006	China Veterinary Culture Collection Management Center	Salmonella	CVCC 3377
S007	American type culture collection	Kreber pneumonia	ATCC 4352
S008	American type culture collection	Enterococcus faecalis	ATCC 29212
S009	American type culture collection	Bacillus subtilis	ATCC 66333
S010	National Center for Medical Culture Collections	Sh.flexneri	CMCC 51572
S011	American type culture collection	Riemerella anatipestifer	ATCC 11845
S012	American type culture collection	Pseudomonas aeruginosa	ATCC27853
S013	American type culture collection	Streptococcus pneumoniae	ATCC 49619
S014	American type culture collection	Clostridium perfringens	ATCC 13124
S015	Clinically isolated strain	Escherichia coli	1505
S016	Clinically isolated strain	Escherichia coli	2101
S017	Clinically isolated strain	Escherichia coli	1104
S018	Clinically isolated strain	Escherichia coli	1103
S019	Clinically isolated strain	Escherichia coli	1102
S020	Clinically isolated strain	Escherichia coli	1204
S021	Clinically isolated strain	Escherichia coli	1508
S022	Clinically isolated strain	Escherichia coli	1302
S023	Clinically isolated strain	Escherichia coli	1301
S024	Clinically isolated strain	Escherichia coli	1213
S025	Clinically isolated strain	Escherichia coli	1111
S026	Clinically isolated strain	Escherichia coli	1123
S027	Clinically isolated strain	Escherichia coli	1103
S028	Clinically isolated strain	Escherichia coli	1117
S029	Clinically isolated strain	Escherichia coli	1119
S030	Clinically isolated strain	Escherichia coli	1120
S031	Clinically isolated strain	Escherichia coli	1121
S032	Clinically isolated strain	Escherichia coli	1201
S033	Clinically isolated strain	Escherichia coli	1116
S034	Clinically isolated strain	Escherichia coli	1115
S035	Clinically isolated strain	Escherichia coli	1114
S036	Clinically isolated strain	Escherichia coli	1113
S037	Clinically isolated strain	Escherichia coli	1110
S038	Clinically isolated strain	Escherichia coli	1108
S039	Clinically isolated strain	Escherichia coli	1105
S040	Clinically isolated strain	Escherichia coli	230202
S041	Clinically isolated strain	Escherichia coli	230203
S042	Clinically isolated strain	Escherichia coli	230210
S043	Clinically isolated strain	Escherichia coli	0807
S044	Clinically isolated strain	Escherichia coli	1122
S045	Clinically isolated strain	Escherichia coli	0906
S046	Clinically isolated strain	Escherichia coli	0813
S047	Clinically isolated strain	Escherichia coli	230209
S048	Clinically isolated strain	Escherichia coli	230211
S049	Clinically isolated strain	Clostridium perfringens	Cp001
S050	Clinically isolated strain	Clostridium perfringens	Cp002
S051	Clinically isolated strain	Clostridium perfringens	Cp003
S052	Clinically isolated strain	Clostridium perfringens	Cp004
S053	Clinically isolated strain	Clostridium perfringens	Cp005
S054	Clinically isolated strain	Clostridium perfringens	Cp006
S055	Clinically isolated strain	Clostridium perfringens	Cp007
S056	Clinically isolated strain	Clostridium perfringens	Cp008
S057	Clinically isolated strain	Clostridium perfringens	Cp009
S058	Clinically isolated strain	Clostridium perfringens	Cp010

## Sheet: MIC of clinical isolates
Strain ID	Species	Number	Halicin(μg/mL)
S015	Escherichia coli	1505	16
S016	Escherichia coli	2101	16
S017	Escherichia coli	1104	16
S018	Escherichia coli	1103	16
S019	Escherichia coli	1102	16
S020	Escherichia coli	1204	16
S021	Escherichia coli	1508	16
S022	Escherichia coli	1302	16
S023	Escherichia coli	1301	16
S024	Escherichia coli	1213	16
S025	Escherichia coli	1111	8
S026	Escherichia coli	1123	8
S027	Escherichia coli	1103	8
S028	Escherichia coli	1117	8
S029	Escherichia coli	1119	8
S030	Escherichia coli	1120	8
S031	Escherichia coli	1121	8
S032	Escherichia coli	1201	8
S033	Escherichia coli	1116	8
S034	Escherichia coli	1115	8
S035	Escherichia coli	1114	8
S036	Escherichia coli	1113	8
S037	Escherichia coli	1110	8
S038	Escherichia coli	1108	8
S039	Escherichia coli	1105	8
S040	Escherichia coli	230202	8
S041	Escherichia coli	230203	8
S042	Escherichia coli	230210	8
S043	Escherichia coli	0807	32
S044	Escherichia coli	1122	4
S045	Escherichia coli	0906	4
S046	Escherichia coli	0813	4
S047	Escherichia coli	230209	4
S048	Escherichia coli	230211	4
S049	Clostridium perfringens	Cp001	4
S050	Clostridium perfringens	Cp002	4
S051	Clostridium perfringens	Cp003	4
S052	Clostridium perfringens	Cp004	8
S053	Clostridium perfringens	Cp005	8
S054	Clostridium perfringens	Cp006	8
S055	Clostridium perfringens	Cp007	16
S056	Clostridium perfringens	Cp008	0.25
S057	Clostridium perfringens	Cp009	0.25
S058	Clostridium perfringens	Cp010	0.25
